# Supplementary material for: Transforming electronic health record polysomnographic data into the Observational Medical Outcome Partnership's Common Data Model: a pilot feasibility study
Source: Sci Rep. 2021 Mar 29;11:7013. doi: 10.1038/s41598-021-86564-w (PMC8007756; doi:10.1038/s41598-021-86564-w)
Supplement: Supplementary file 2 — Supplementary Information 2. [file 41598_2021_86564_MOESM2_ESM.xlsx]

## Sheet: Basic Statistics
Supplementary Table S5. Basic statistics of polysomnographic parameters after data cleansing with data quality check rules.
Category	Polysomnographic parameters	Count (n)	Min	Median	Max	Mean	Standard Deviation
Body measurement	Body height	11336	55.3	167.4	197	165.525	11.855
	Body weight	11350	3.9	70.8	199	70.8036	16.028
	Body mass index (BMI) [Ratio]	11334	5.8	25.2	73.5	25.5064	4.23183
	Circumference Neck	9614	3	38	96	37.1566	4.29181
	Waist Circumference at umbilicus by Tape measure	9608	10	92	165	91.6698	11.5688
	Circumference.at maximal protrusion of gluteus muscles Pelvis	9596	0.84	99	150	98.8822	9.25721
	Waist/hip ratio	9535	0.11	0.93	1.2	0.924646	0.0594134
Sleep summary	Sleep efficiency (SE) (%)	11390	0	83.1	100	79.8331	14.1139
	Sleep latency (SL) (min)	11271	0	9	248.5	17.2393	23.9235
	Sleep period time (SPT) (min)	11382	0	441.5	714.5	412.32	110.164
	Total sleep time (TST) (min)	11388	0	374.5	657.5	348.363	105.618
	Total time analyzed (Time In bed, TIB) (min)	11392	18.3	461.9	720.1	433.972	108.559
	Wake time after sleep onset (WASO) (min)	11379	0	54.5	455.3	67.4037	54.0388
	REM latency from sleep onset	10604	0	105	523	126.864	77.5457
Sleep stage	% stage 1 Nonrapid eye movement (NREM)	11387	0	10.3	83	12.6148	8.85594
	% stage 2 NREM	11386	0	48.7	100	48.1498	13.1114
	% stage 3 NREM	9751	0	7.5	94.4	9.67972	9.52157
	% stage REM	10660	0	16.1	78.3	16.2883	7.24291
	Time spent during REM (min)	9096	0	69.5	371.6	69.987	38.0161
	Time spent during NREM (min)	9733	0	299	519	273.785	93.0529
Respiratory events	Apnea Hypopnea Index	11250	0	13.6	155.8	22.2091	23.3814
	Apnea index	10914	0	3.8	124.3	12.8092	19.0885
	Central apnea index (/h)	9441	0	0	96.4	0.684017	2.92784
	Mixed apnea index (/h)	8986	0	0	71.9	1.4076	4.97912
	Obstructive apnea index (/h)	10567	0	3.4	122.8	11.4296	17.3052
	Hypopnea index	11139	0	6.6	112.3	9.89564	10.8835
	Hypopnea Index with oxygen desaturation (/h)	8695	0	4	104.6	7.58746	9.96665
	Hypopnea Index without oxygen desaturation (/h)	8516	0	1.7	63.5	2.74931	3.44729
	AHI during supine (/h)	9711	0	19.6	160.5	29.3434	28.1563
	AHI during left lateral (/h)	5500	0	2.1	142.2	11.0336	20.0881
	AHI during right lateral (/h)	5786	0	1.9	161.3	10.4628	19.7285
	AHI during prone (/h)	1203	0	0	185.2	2.97016	13.8032
	AHI during NREM (/h)	10667	0	12.4	162.4	21.9997	24.2186
	AHI during REM (/h)	9671	0	14.8	135.6	22.9081	22.9257
Drutation of apnea or hypopnea	Longest apnea duration (second)	10845	0	32.2	188.6	36.3732	24.1438
	Mean apnea duration (second)	9487	0	19.3	68	19.7486	9.29291
	Mean hypopnea duration (second)	9720	0	25.1	84.7	25.5226	8.06162
	Mean total apnea and hypopnea duration (second)	9793	0	24.2	71.5	24.8646	7.26131
Sleep position	Time spent during Supine position (min)	9685	0	237.5	571.1	232.202	120.109
	% Time spent during Supine position (%)	9683	0	71.9	100	68.4747	27.153
	Time spent during Left Lateral position (min)	7227	0	47.9	418.5	64.0377	65.0923
	% Time spent during Left Lateral position (%)	7225	0	13.44	100	17.6903	17.7198
	Time spent during Right Lateral position (min)	7308	0	61.5	478.9	76.337	71.9861
	% Time spent during Right Lateral position (%)	7306	0	17.63	100	21.1988	19.5388
	Time spent during Prone position (min)	4088	0	0	301.4	4.36387	22.5523
	% Time spent during Prone position (%)	4088	0	0	93.97	1.20778	6.27578
Arousal	Number of awakenings	11371	0	25	265	28.8419	21.0649
	Respiratory arousal	10700	0	8.2	155.1	16.1653	19.6281
	Spontaneous arousal	10728	0	3.5	89.1	4.31708	3.62951
	LM with arousals (/h)	8529	0	0	121.6	0.706214	2.96943
	Periodic limb movement (PLM) arousal	8311	0	0	158.8	1.53842	5.55682
Limb movement	Limb movement index (/h)	10714	0	9.2	295.2	20.2616	28.5892
	Periodic limb movement index (PLMI)	8723	0	0	262	11.3837	23.9231
Snoring	Average snoring episode duration (min)	10641	0	0.8	46.9	1.03118	1.06188
	Longest snoring episode (min)	10635	0	6.9	108.2	11.1759	12.0983
	Number of snoring episodes	10894	0	60	1756	90.0389	94.6909
	Snoring percent time (%)	10974	0	17.1	99.4	22.8212	20.7177
	Snoring time (min)	10979	0	52.4	406.2	78.1323	78.2121
Oxygen statistics	%Time of saturation < 60%	706	0	0	0.4	0.000566572	0.0150542
	%Time of saturation < 70%	1286	0	0	66.7	1.01221	4.2345
	%Time of saturation < 80%	3047	0	0.2	99	2.61723	7.96674
	%Time of saturation < 90%	8503	0	1.1	100	6.43267	13.1532
	Waking oxygen saturation (%)	9303	78	96.5	100	96.2842	1.63705
	Blood oxygen saturation	11356	66.2	95.6	99.6	95.222	2.37172
	Lowest oxygen saturation (%)	11300	51	86	98	84.3833	7.75395
	Oxygen desaturation index	11031	0	8.9	146.3	18.016	21.5842
	Continuous positive airway pressure Respiratory system	2363	2	7	19	7.81291	2.64268
Qeustionnaire	Epworth Sleepiness Scale	7850	0	9	24	9.22701	5.1575
	Pittsburgh sleep quality index	7740	0	7	21	7.94522	4.23769
Multiple sleep latency test	REM latency #1 (min)	186	0	3.5	21.5	4.88172	4.43627
	REM latency #2 (min)	162	0	3.25	20.5	4.83642	4.31768
	REM latency #3 (min)	125	0	3.5	17.5	4.628	4.09952
	REM latency #4 (min)	129	0	3	20	4.32946	4.1186
	REM latency #5 (min)	110	0	3.5	20	4.52273	4.16538
	Sleep latency #1 (min)	414	0	4	26	6.05411	5.88297
	Sleep latency #2 (min)	414	0	4	25.5	6.15217	5.69884
	Sleep latency #3 (min)	411	0	5	21.5	7.03285	6.09024
	Sleep latency #4 (min)	411	0	5.5	21.5	7.38686	6.29275
	Sleep latency #5 (min)	387	0	8	21.5	9.50388	6.9843
	Mean sleep latency (min)	416	0	6.7	21.1	7.39721	5.02967
Friedman staging	Physical findings of Tonsil	3429	0	1	4	1.40157	0.780455
	Mallampati score	3245	0	3	4	2.9698	0.75006
	Friedman classification	3158	0	3	4	2.73464	0.56158
