# Supplementary material for: Transforming electronic health record polysomnographic data into the Observational Medical Outcome Partnership's Common Data Model: a pilot feasibility study
Source: Sci Rep. 2021 Mar 29;11:7013. doi: 10.1038/s41598-021-86564-w (PMC8007756; doi:10.1038/s41598-021-86564-w)
Supplement: Supplementary file 3 — Supplementary Information 3. [file 41598_2021_86564_MOESM3_ESM.xlsx]

## Sheet: Top 20 predictors
Supplementary Table S6. Top 20 predictors selected from three machine learning models. The polysomnography parameters are indicated in bold.
No.	Random Forest				Gradient Boosting Machine				Lasso Logistic Regression
	covariateName	covariateValue	CovariateMeanWithOutcome	CovariateMeanWithNoOutcome	covariateName	covariateValue	CovariateMeanWithOutcome	CovariateMeanWithNoOutcome	covariateName	covariateValue	CovariateMeanWithOutcome	CovariateMeanWithNoOutcome
1	drug_era group during day -7 through 0 days relative to index: Synthetic antispasmodics, amides with tertiary amines	0.00789465	0.0211268	0.001321	measurement value during day -7 through 0 days relative to index: Body height (centimeter)	0.0317426	166.32	167.41	measurement value during day -180 through 0 days relative to index: AHI during REM (/h) (per hour)	0.516596	31.3398	26.2974
2	measurement value during day -180 through 0 days relative to index: Triglyceride [Mass/volume] in Serum or Plasma (milligram per deciliter)	0.00760683	35.1585	13.1563	measurement value during day -7 through 0 days relative to index: % stage 3 NREM (percent)	0.0263993	6.15848	7.97697	measurement value during day -180 through 0 days relative to index: Carbon dioxide, total [Moles/volume] in Serum or Plasma (millimole per liter)	0.482679	7.66549	3.44077
3	measurement value during day -180 through 0 days relative to index: Systolic blood pressure (millimeter mercury column)	0.00693516	43.9613	24.6455	measurement value during day -7 through 0 days relative to index: AHI during left lateral (/h) (per hour)	0.0234967	10.5786	6.88352	drug_era group during day -7 through 0 days relative to index: CARDIOVASCULAR SYSTEM	0.416151	0.158451	0.0409511
4	measurement value during day -30 through 0 days relative to index: AHI during right lateral (/h) (per hour)	0.00621979	11.4965	7.28124	measurement value during day -7 through 0 days relative to index: Time spent during Right Lateral position (min) (minute)	0.022096	64.1777	63.5089	drug_era group during day -180 through 0 days relative to index: ALIMENTARY TRACT AND METABOLISM	0.358907	0.387324	0.19683
5	measurement value during day -30 through 0 days relative to index: Gamma glutamyl transferase [Enzymatic activity/volume] in Serum or Plasma (unit per liter)	0.00615883	5.23592	1.53016	measurement value during day -180 through 0 days relative to index: EPI-CKD eGFR, Cr-based (Unknown unit)	0.0211319	40.8308	31.9463	condition_era group during day -180 through 0 days relative to index: Dyspnea	0.289614	0.0598592	0.014531
6	measurement value during day -180 through 0 days relative to index: Diastolic blood pressure (millimeter mercury column)	0.0059964	25.8451	14.6966	measurement value during day -7 through 0 days relative to index: % Time spent during Supine position (%) (percent)	0.0195334	51.7529	60.8952	drug_era group during day -180 through 0 days relative to index: CARDIOVASCULAR SYSTEM	0.267271	0.225352	0.0801409
7	drug_era group during day -7 through 0 days relative to index: tiropramide	0.00598241	0.0211268	0.001321	measurement value during day -7 through 0 days relative to index: % stage 2 NREM (percent)	0.019157	48.7143	47.3609	measurement value during day -7 through 0 days relative to index: Sodium [Moles/volume] in Serum or Plasma (millimole per liter)	0.22553	17.6585	5.16513
8	measurement value during day -180 through 0 days relative to index: AHI during right lateral (/h) (per hour)	0.00586822	11.4965	7.28124	measurement value during day -7 through 0 days relative to index: Obstructive apnea index (/h) (per hour)	0.0186969	15.1411	12.7825	drug_era group during day -180 through 0 days relative to index: DRUGS FOR FUNCTIONAL GASTROINTESTINAL DISORDERS	0.203334	0.0774648	0.0176134
9	measurement value during day -180 through 0 days relative to index: Central apnea index (/h) (per hour)	0.00584553	1.03979	0.394408	drug_era group during day -30 through 0 days relative to index: HMG CoA reductase inhibitors	0.0183727	0.0758929	0.0087668	measurement value during day -180 through 0 days relative to index: Cholesterol in HDL [Mass/volume] in Serum or Plasma (milligram per deciliter)	0.176937	10.9401	5.18054
10	measurement value during day -7 through 0 days relative to index: AHI during right lateral (/h) (per hour)	0.00534674	11.4965	7.28124	measurement value during day -7 through 0 days relative to index: Cholesterol [Mass/volume] in Serum or Plasma (milligram per deciliter)	0.0178429	24.1562	10.993	drug_era group during day -180 through 0 days relative to index: AGENTS ACTING ON THE RENIN-ANGIOTENSIN SYSTEM	0.172804	0.0633803	0.00792602
11	measurement value during day -7 through 0 days relative to index: Gamma glutamyl transferase [Enzymatic activity/volume] in Serum or Plasma (unit per liter)	0.00522405	2.92254	0.725672	measurement value during day -7 through 0 days relative to index: Longest snoring episode (min) (minute)	0.0177604	14.5121	12.7105	measurement value during day -30 through 0 days relative to index: Platelet mean volume [Entitic volume] in Blood by Automated count (femtoliter)	0.148416	2.1743	1.33078
12	measurement value during day -30 through 0 days relative to index: Waking oxygen saturation (%) (percent)	0.00516363	74.2683	84.7349	measurement value during day -7 through 0 days relative to index: Limb movement index (/h) (per hour)	0.0160921	18.1951	15.9504	condition_era group during day -180 through 0 days relative to index: Mass of trunk	0.11238	0.0739437	0.0361074
13	measurement value during day -7 through 0 days relative to index: Central apnea index (/h) (per hour)	0.00511014	1.03979	0.394408	measurement value during day -7 through 0 days relative to index: Blood oxygen saturation (percent)	0.0147302	94.6906	95.2209	observation during day -7 through 0 days relative to index: Family history of clinical finding	0.108798	0.119718	0.0576838
14	measurement value during day -30 through 0 days relative to index: Central apnea index (/h) (per hour)	0.00468178	1.03979	0.394408	measurement value during day -7 through 0 days relative to index: Body mass index (BMI) [Ratio] (kilogram per square meter)	0.0145734	24.525	24.4671	condition_era group during day -7 through 0 days relative to index: Finding related to sleep	0.0878555	0.355634	0.309555
15	measurement value during day -7 through 0 days relative to index: Snoring time (min) (minute)	0.00453228	111.03	100.081	measurement value during day -7 through 0 days relative to index: AHI during REM (/h) (per hour)	0.0141533	31.0661	25.5204	age group: 65 - 69	0.084554	0.105634	0.0581242
16	measurement value during day -7 through 0 days relative to index: AHI during left lateral (/h) (per hour)	0.00441598	11.7158	7.61634	measurement value during day -7 through 0 days relative to index: Central apnea index (/h) (per hour)	0.0136402	1.09554	0.393571	measurement value during day -180 through 0 days relative to index: Cylinder Right eye Autorefractor.auto (diopter)	0.0705601	-0.0378521	-0.0181638
17	measurement value during day -180 through 0 days relative to index: Respiratory arousal (per hour)	0.00440075	22.1771	18.5612	measurement value during day -7 through 0 days relative to index: Hypopnea Index without oxygen desaturation (/h) (per hour)	0.0135074	2.01964	2.28194	drug_era group during day -30 through 0 days relative to index: LIPID MODIFYING AGENTS	0.0299211	0.0633803	0.00880669
18	measurement value during day -7 through 0 days relative to index: Waking oxygen saturation (%) (percent)	0.00438039	74.2683	84.7349	measurement value during day -7 through 0 days relative to index: Snoring percent time (%) (percent)	0.01348	29.4375	25.3872	measurement value during day -7 through 0 days relative to index: MCHC [Mass/volume] (gram per deciliter)	0.0258288	5.30141	2.18833
19	drug_era group during day -30 through 0 days relative to index: tiropramide	0.0042984	0.0211268	0.00220167	measurement value during day -7 through 0 days relative to index: Time spent during NREM (min) (minute)	0.0131998	253	279.377	drug_era group during day -30 through 0 days relative to index: LIPID MODIFYING AGENTS, PLAIN	0.00440009	0.0633803	0.00880669
20	drug_era group during day -180 through 0 days relative to index: tiropramide	0.0042981	0.028169	0.00396301	drug_era group during day -7 through 0 days relative to index: ALIMENTARY TRACT AND METABOLISM	0.01241	0.227679	0.0824079	drug_era group during day -7 through 0 days relative to index: ALIMENTARY TRACT AND METABOLISM	0.00252182	0.21831	0.0766182
